# Supplementary material for: One-step propylene purification from a quaternary mixture by a single physisorbent
Source: Nat Commun. 2025 Dec 13;16:11316. doi: 10.1038/s41467-025-66438-9 (PMC12722248; doi:10.1038/s41467-025-66438-9)
Supplement: Supplementary file 4 — Source Data files [file 41467_2025_66438_MOESM4_ESM.xlsx]

## Sheet: Fig.3a
C3H4	298K				CH2=C=CH2	298K				C3H6	298K				C3H8	298K
Pressure(bar)	uptake(mmol/g)
0.00019782	0.08631	1.02581	2.31462		0.000187036	0.08154	0.97348	2.1841		0.000201926	0.07062	0.9734	1.86851		0.000139971	0.08241	0.97398	1.95199
0.00039139	0.16627	0.92181	2.30627		0.000390734	0.16451	0.92083	2.17777		0.000414106	0.14114	0.92075	1.86122		0.000285209	0.16409	0.92214	1.94661
0.000632873	0.24747	0.83618	2.29726		0.00061492	0.24604	0.84245	2.16637		0.000661432	0.21124	0.84236	1.84837		0.000445618	0.24509	0.84174	1.93636
0.0008948	0.33017	0.77006	2.29092		0.000866124	0.32663	0.76419	2.1528		0.000956136	0.28122	0.763	1.83234		0.000626166	0.32576	0.76329	1.92537
0.00125	0.42344	0.72393	2.28562		0.00115	0.40654	0.68557	2.13657		0.0013	0.35072	0.68369	1.81418		0.000829645	0.40542	0.68367	1.91221
0.00169	0.51576	0.65828	2.27318		0.00149	0.48588	0.60699	2.1182		0.00288	0.62028	0.60478	1.79443		0.00106	0.48353	0.60436	1.8976
0.0041	0.83765	0.59241	2.25767		0.00291	0.72507	0.52718	2.09502		0.00379	0.70451	0.52544	1.77228		0.00133	0.5607	0.52567	1.88042
0.00666	1.02485	0.52663	2.24005		0.00381	0.82479	0.44741	2.0681		0.00504	0.79208	0.44717	1.74631		0.00294	0.84789	0.4483	1.86037
0.00961	1.16086	0.46112	2.21807		0.00516	0.93743	0.36849	2.03579		0.00651	0.86887	0.36841	1.71483		0.00376	0.94139	0.36868	1.83534
0.01386	1.28847	0.39525	2.19139		0.00643	1.01709	0.29019	1.99563		0.00769	0.91746	0.28994	1.67551		0.00532	1.04674	0.29015	1.80419
0.0176	1.36781	0.3298	2.15955		0.00773	1.08188	0.21142	1.94069		0.00913	0.96622	0.21132	1.62281		0.00627	1.09532	0.21131	1.76207
0.01919	1.39609	0.26484	2.11845		0.0091	1.13765	0.13193	1.8535		0.01047	1.00421	0.13205	1.5424		0.00782	1.15524	0.132	1.69716
0.02618	1.4915	0.19953	2.06359		0.01042	1.18256	0.10555	1.80905		0.01177	1.03576	0.10562	1.50213		0.00897	1.19078	0.1056	1.66481
0.03267	1.55621	0.13353	1.97617		0.01175	1.22169	0.07907	1.74881		0.0131	1.06434	0.07905	1.4481		0.01039	1.22762	0.07908	1.62185
0.03909	1.60644	0.06573	1.8044		0.01307	1.25535	0.05306	1.65855		0.01525	1.10404	0.05352	1.3712		0.0117	1.25596	0.05312	1.55981
0.04549	1.64744	0.02586	1.54374		0.01526	1.30354	0.02687	1.48636		0.01814	1.14734	0.02713	1.2231		0.01304	1.28131	0.02686	1.44199
0.05219	1.68332				0.01807	1.35443	0.01346	1.28478		0.02092	1.18226	0.01358	1.04896		0.01524	1.31615	0.01326	1.29976
0.05922	1.71573				0.02089	1.39644				0.02362	1.21079		--		0.01806	1.35315
0.06545	1.74079				0.02361	1.43079				0.02623	1.23478		--		0.0209	1.38349
0.07845	1.78405				0.02626	1.46028				0.03186	1.27879		--		0.0235	1.40674
0.09116	1.8184				0.03181	1.51149				0.03944	1.32488		--		0.02617	1.42755
0.10492	1.85053				0.03936	1.56623				0.04587	1.35643		--		0.03183	1.46398
0.11819	1.87681				0.04597	1.60476				0.0525	1.38391		--		0.03936	1.50175
0.13146	1.89909				0.05226	1.63541				0.05911	1.40745		--		0.04586	1.52847
0.15739	1.93602				0.05928	1.66477				0.06565	1.42747		--		0.0525	1.55131
0.18461	1.96712				0.06553	1.68772				0.09032	1.48695		--		0.05927	1.5711
0.23653	2.01338				0.08953	1.75516				0.11876	1.5358		--		0.06564	1.58791
0.26452	2.03343				0.11821	1.81203				0.14458	1.56978		--		0.09008	1.63696
0.31664	2.06579				0.1443	1.85062				0.17073	1.59793		--		0.11825	1.67709
0.34317	2.07975				0.17011	1.88129				0.19775	1.62238		--		0.14431	1.70595
0.39499	2.1053				0.19691	1.90798				0.22389	1.64274		--		0.17083	1.72982
0.42149	2.11859				0.22344	1.9303				0.25015	1.6609		--		0.19691	1.74958
0.44804	2.12832				0.24924	1.94899				0.2762	1.67672		--		0.2242	1.76747
0.47319	2.13868				0.27628	1.96659				0.30267	1.6907		--		0.25033	1.78248
0.49984	2.14893				0.30365	1.98285				0.32832	1.7034		--		0.27525	1.79516
0.52609	2.15911				0.32823	1.99621				0.35514	1.71596		--		0.30144	1.80728
0.55246	2.16756				0.35458	2.00915				0.38138	1.7274		--		0.32794	1.81853
0.57871	2.17602				0.38091	2.02161				0.39391	1.73249		--		0.35415	1.82862
0.61833	2.18666				0.39404	2.02756				0.42847	1.74501		--		0.3807	1.83806
0.6575	2.19787				0.42678	2.04105				0.46142	1.75589		--		0.39531	1.84303
0.69718	2.20869				0.46061	2.05385				0.49325	1.7664		--		0.42668	1.85305
0.73674	2.21829				0.49352	2.06554				0.52736	1.77699		--		0.45977	1.86238
0.77615	2.22707				0.5254	2.07645				0.55894	1.78607		--		0.49293	1.87082
0.81573	2.23674				0.55935	2.08827				0.59302	1.79484		--		0.52523	1.87888
0.85531	2.24598				0.59123	2.09905				0.62519	1.8022		--		0.55915	1.88695
0.88121	2.25652				0.6245	2.10865				0.65783	1.80916		--		0.59212	1.8943
0.92088	2.2691				0.65642	2.11766				0.70972	1.82052		--		0.62491	1.9
0.96018	2.28507				0.70932	2.13023				0.76351	1.8325		--		0.65781	1.90534
1.0002	2.2993				0.76273	2.14104				0.81523	1.84213		--		0.70975	1.91388
1.02581	2.31462				0.81485	2.15291				0.86732	1.85061		--		0.76216	1.92204
--	--				0.86789	2.16243				0.92052	1.85902		--		0.81583	1.92997
--	--	--	--		0.9207	2.1739				0.9734	1.86851		--		0.8688	1.93741
--	--	--	--		0.97348	2.1841				--	--	--	--		0.92005	1.94468
--	--	--	--		--	--	--	--		--	--	--	--		0.97398	1.95199

## Sheet: Fig.3c
P	IAST		P	IAST		P	IAST
C3H8/C3H6 3/97			C3H4/C3H6 1/99			C3H4(PD)/C3H6 1/99
0.01	1.78002		0.01	1.2388		0.01	1.30476
0.02	1.85514		0.02	1.32568		0.02	1.38468
0.03	1.89354		0.03	1.38922		0.03	1.43878
0.04	1.9178		0.04	1.44019		0.04	1.47982
0.05	1.93479		0.05	1.48271		0.05	1.51292
0.06	1.94747		0.06	1.51906		0.06	1.54067
0.07	1.95733		0.07	1.55071		0.07	1.56457
0.08	1.96525		0.08	1.57868		0.08	1.58557
0.09	1.97175		0.09	1.60368		0.09	1.6043
0.1	1.9772		0.1	1.62626		0.1	1.6212
0.2	2.0049		0.2	1.77773		0.2	1.73576
0.3	2.01546		0.3	1.8684		0.3	1.80553
0.4	2.02096		0.4	1.93462		0.4	1.85652
0.5	2.0243		0.5	1.9878		0.5	1.8971
0.6	2.02655		0.6	2.03288		0.6	1.93101
0.7	2.02815		0.7	2.07239		0.7	1.96028
0.8	2.02936		0.8	2.10785		0.8	1.98611
0.9	2.03031		0.9	2.14017		0.9	2.00929
1	2.03108		1	2.17002		1	2.03036

## Sheet: Fig.3d
	C3H4/C3H6 1/99	C3H4(PD)/C3H6 1/99	C3H8/C3H6 3/97
CH3	0.52	0.75	1.49
BDC	0.48	0.49	1.75
PCP-IPA-F	2.17	2.03	2.03
PCP-BDC-2F	1.49	1.77	1.5
PCP-BDC-4F	1.67	1.38	0.5
--	--	--	--
--	--	--	--
--	--	--	--

## Sheet: Fig.4a
273K						298K						313K
min/g	C3H6	C3H4	CH2=C=CH2	C3H8		min/g	C3H6	C3H4	CH2=C=CH2	C3H8		min/g	C3H6	C3H4	CH2=C=CH2	C3H8
	95	1	1	3			95	1	1	3			95	1	1	3
3.02757	0	0	0	0		2.06266	0	0	0	0		2.1203	0	0	0	0
5.15789	0	0	0	0		4.11779	0	0	0	0		4.21303	0	0	0	0
7.28822	0	0	0	0		6.12281	0	0	0	0		6.23058	0	0	0	0
9.41855	0	0	0	0		8.19048	0	0	0	0		8.31078	0	0	0	0
11.6366	0	0	0	0		10.3835	0	0	0	0		10.3283	0	0	0	0
13.7669	0	0	0	0		12.4762	0	0	0	0		12.3459	0	0	0	0
15.8972	0	0	0	0		14.5439	0	0	0	0		14.3634	0	0	0	0
18.0276	0	0	0	0		16.5739	0	0	0	0		16.3809	0	0	0	0
20.1579	0	0	0	0		18.5789	0	0	0	0		18.3985	0	0	0	0
22.5263	0	0	0	0		20.5714	0	0	0	0		20.4787	0	0	0	0
24.7819	0	0	0	0		22.6642	0	0	0	0		22.4962	0	0	0	0
27.0376	0	0	0	0		24.7068	0	0	0	0		24.5514	0	0	0	0
29.3809	1.02868	0	0	0		26.7118	1.02744	0	0	0		26.6065	0	0	0	0
31.9373	1.04684	0	0	0		28.7669	1.05206	0	0	0		28.6241	1.05241	0	0	0
34.1679	1.04409	0	0	0		30.7719	1.05402	0.000773874	0	7.78576e-05		30.6416	1.05361	0.00181	0	0
36.8246	1.03809	0	0	0.000597594		32.8145	1.05169	0.00324	0	0.00128		32.6591	1.05525	0.00794	0	0.00153
39.594	1.03683	0.00261	0	0.00137		34.807	1.05144	0.01187	0.0446	0.00378		34.6767	1.05215	0.02004	0.07267	0.0083
41.8371	1.03325	0.00879	0.03183	0.00496		36.812	1.04924	0.033	0.09709	0.01504		36.6817	1.04977	0.07881	0.14318	0.02805
43.9173	1.03156	0.0227	0.05962	0.01344		38.9298	1.04793	0.07935	0.17069	0.04379		38.6992	1.04558	0.13514	0.23987	0.07199
46.0602	1.03216	0.04729	0.11882	0.03186		40.9223	1.04423	0.15926	0.27539	0.0995		40.7168	1.0399	0.27697	0.37405	0.15124
48.3158	1.03183	0.10978	0.20513	0.07302		43.0025	1.03674	0.26839	0.41475	0.19496		42.7845	1.03506	0.43311	0.52442	0.27434
50.3459	1.02999	0.19206	0.29465	0.1334		45.0702	1.02897	0.41987	0.56913	0.32801		44.8145	1.02536	0.56686	0.6633	0.42119
52.4261	1.02645	0.30627	0.43299	0.22429		47.0752	1.02266	0.562	0.72113	0.47755		46.8571	1.01664	0.70198	0.77019	0.57462
54.4812	1.02341	0.4178	0.56389	0.33505		49.193	1.01602	0.70302	0.81273	0.63075		48.9499	1.01043	0.82434	0.86886	0.71515
56.599	1.0194	0.5534	0.70271	0.46456		51.3734	1.00879	0.80963	0.87539	0.76506		50.98	1.00565	0.88007	0.91027	0.82095
58.6165	1.01424	0.69214	0.79088	0.58503		53.4286	1.0058	0.88424	0.94064	0.85685		52.9975	1.00252	0.95562	0.94593	0.89361
60.7093	1.00916	0.78617	0.86295	0.69501		55.4336	1.00388	0.92823	0.97057	0.91772		55.0025	1.00408	0.97232	0.98913	0.94377
62.7268	1.00567	0.87134	0.93083	0.78336		57.4887	1.00105	0.95946	0.99034	0.9562		57.0952	0.99895	0.99519	0.9846	0.96692
64.7318	1.0043	0.90758	0.95357	0.85208		59.4937	1.00137	0.9708	0.99936	0.97722		59.1378	0.99941	1.00581	0.97575	0.98305
66.8496	1.00183	0.94873	0.94351	0.90249		61.4988	0.99961	0.98256	1.00136	0.9878		61.1554	0.99811	0.96752	0.99419	0.99091
68.8922	1.00049	0.96698	0.96088	0.93663		63.6291	1.00047	0.98005	0.99632	0.9952		63.1729	0.99897	0.98424	0.98428	0.9945
71.0226	0.99754	0.98	0.98661	0.95934		65.6717	0.9975	0.97569	0.99576	0.99722		65.1905	0.99949	1.01389	1.00893	0.99736
73.1403	0.99948	0.98094	1.00266	0.9763		67.7519	0.99909	0.98353	0.99346	0.99923		67.208	0.99994	0.99918	1.02243	0.99892
75.4837	0.99902	0.95847	1.01199	0.98661		69.807	0.99955	0.98894	0.99213	0.99949		69.2381	1.00008	1.00118	1.01224	0.99917
77.7143	1.00016	0.98957	0.99529	0.99362		72	0.99904	0.99501	0.99417	0.99929		71.2556	1.00293	1.01833	0.98759	1.00128
79.7819	1.00001	0.99962	0.9919	0.99662		74.0677	0.99848	0.9938	1.02945	0.99982		73.2982	1.00045	0.99932	0.99373	0.99945
82.2005	1	1	1	1		76.1353	1	1	1	1		75.391	1.00087	0.98162	1.00496	1.00026
84.4937	0.9996	0.98821	1.00119	1.00216		--	--	--	--	--		77.4712	1	1.00397	1	1
86.8872	0.99993	1.00006	0.98693	1.00301		--	--	--	--	--		--	--	--	--	--
89.193	0.99982	0.97783	0.99454	1.00452		--	--	--	--	--		--	--	--	--	--
												--	--	--	--	--

## Sheet: Fig.4b
298K
min/g	C3H6	C3H4	CH2=C=CH2	C3H8
	25	25	25	25
--	--	--	--	--
20.0702	0	0	0	0
21.386	0	0	0	0
22.7018	0	0	0	0
24.3947	0	0	0	0
25.6522	0	0	0	0
27.2224	3.20206	0	0	0
29.2311	3.42433	0	0	0
31.2482	2.10008	0.73718	0.82509	0.17382
33.2675	1.11423	1.10019	1.12546	0.65052
35.279	1.03087	1.03511	1.01974	0.88575
37.289	1.01765	1.00782	0.99141	0.97104
39.3	1.00983	0.992	0.98671	0.9973
41.3101	1.00364	1.00222	0.98051	1.00304
43.3206	1.00176	0.99564	0.99683	1.00469
--	--	--	--	--
--	--	--	--	--
--	--	--	--	--
--	--	--	--	--
--	--	--	--	--

## Sheet: Fig.4c
298K
min/g	C3H6	C3H8
	50	50
--	--	--
21.4586	0	0
23.0376	0	0
24.4662	0	0
26.0451	0	0
27.5925	1.92356	0
29.0346	1.97453	5.85106e-05
30.5722	2.00317	0.00118
32.1105	1.99634	0.01603
33.6519	1.85966	0.15668
35.2015	1.39542	0.607
36.7489	1.09801	0.90157
38.2895	1.02073	0.97701
39.8286	1.00716	0.99772
41.3677	1.00087	0.99772
42.906	0.99791	1.00015
44.4451	0.99966	1.00311
45.9835	0.99939	1.00378
--	--	--
--	--	--
--	--	--
--	--	--
--	--	--
--	--	--
--	--	--
--	--	--
--	--	--
--	--	--
--	--	--
--	--	--
--	--	--

## Sheet: Fig.4e
C3H8 isotherms at 298 K
1		2		3		4		5
0.000101126	0.0827	0.00011196	0.08238	0.000113906	0.08371	0.000115639	0.08271	0.000105767	0.08258
0.000220986	0.16626	0.000229373	0.16521	0.000236705	0.16623	0.000241205	0.16588	0.00022134	0.16592
0.000366733	0.24809	0.000364936	0.24877	0.000374963	0.24782	0.000377767	0.24733	0.000352546	0.2485
0.000533256	0.32964	0.000522487	0.33021	0.000533454	0.32878	0.000530998	0.32956	0.000504974	0.33046
0.000720272	0.40921	0.000703699	0.41069	0.000717565	0.40915	0.000701857	0.4106	0.00068172	0.41145
0.000936404	0.48761	0.000916565	0.49047	0.000933457	0.48888	0.000900276	0.49111	0.000891692	0.49203
0.00119	0.56588	0.00117	0.56946	0.00119	0.56756	0.00114	0.57065	0.00114	0.57129
0.0015	0.64268	0.00147	0.6469	0.00149	0.6446	0.00143	0.64899	0.00144	0.64938
0.00283	0.86092	0.00284	0.87012	0.00285	0.8659	0.0028	0.87762	0.00283	0.87465
0.00376	0.95735	0.00378	0.96205	0.00376	0.95715	0.00378	0.97313	0.00376	0.96706
0.00512	1.04735	0.00503	1.04401	0.0051	1.04633	0.00502	1.05568	0.00506	1.05127
0.00633	1.10803	0.00626	1.10541	0.00627	1.10494	0.00635	1.11894	0.0063	1.11141
0.00779	1.1629	0.00781	1.16339	0.00779	1.16274	0.00766	1.16655	0.00778	1.16554
0.00896	1.19841	0.00899	1.19823	0.00901	1.19957	0.00904	1.20729	0.00898	1.20116
0.01037	1.23426	0.01036	1.23269	0.01038	1.23385	0.0104	1.24064	0.01042	1.23659
0.01172	1.2633	0.01176	1.26208	0.01173	1.2623	0.01176	1.26864	0.01171	1.26357
0.01304	1.28781	0.013	1.28513	0.013	1.28698	0.01306	1.29148	0.01303	1.288
0.01522	1.32206	0.01524	1.32021	0.01525	1.32146	0.0153	1.32535	0.01516	1.32129
0.01809	1.35828	0.01815	1.35619	0.01814	1.35741	0.01815	1.36076	0.01804	1.35707
0.02079	1.38681	0.02078	1.38352	0.02083	1.38537	0.0209	1.38874	0.02083	1.38591
0.02355	1.4108	0.02354	1.40814	0.02354	1.40902	0.02349	1.41118	0.02352	1.40895
0.02613	1.43034	0.02616	1.42792	0.02617	1.42932	0.02617	1.43157	0.02612	1.42866
0.03191	1.46746	0.03202	1.46496	0.03198	1.46586	0.03192	1.46758	0.03195	1.4656
0.0393	1.50447	0.03929	1.50098	0.03937	1.50246	0.0393	1.50385	0.03931	1.50173
0.0458	1.5306	0.04578	1.52705	0.04574	1.5279	0.04574	1.52928	0.0458	1.52773
0.0523	1.55266	0.05243	1.5494	0.05241	1.55046	0.05243	1.55174	0.05241	1.55
0.05902	1.57226	0.05899	1.56851	0.05914	1.56997	0.05895	1.57048	0.059	1.56904
0.0657	1.58942	0.06563	1.58536	0.0656	1.58637	0.06558	1.58726	0.06564	1.58603
0.09011	1.63783	0.09014	1.63354	0.0902	1.63446	0.09006	1.63503	0.09013	1.63412
0.11802	1.67755	0.11794	1.67265	0.11783	1.67354	0.11821	1.67442	0.11793	1.67321
0.14415	1.70612	0.1439	1.70094	0.14417	1.70233	0.14417	1.70239	0.14372	1.70118
0.17045	1.72964	0.17025	1.7244	0.17064	1.72577	0.17022	1.72525	0.17017	1.72467
0.19687	1.7497	0.19684	1.74433	0.19666	1.74538	0.19675	1.74509	0.19691	1.74474
0.22295	1.76675	0.223	1.76133	0.22322	1.76267	0.22286	1.76187	0.22293	1.76153
0.24913	1.78206	0.24915	1.77655	0.24938	1.77755	0.24951	1.77676	0.24948	1.77673
0.27538	1.79583	0.27542	1.7905	0.2754	1.79083	0.2753	1.78993	0.2753	1.79001
0.30186	1.80818	0.30176	1.80291	0.30205	1.80338	0.30223	1.80217	0.30143	1.80205
0.32828	1.8194	0.32779	1.8139	0.32817	1.81452	0.32827	1.81304	0.3283	1.8134
0.35398	1.82939	0.35399	1.82442	0.35512	1.82471	0.35481	1.82327	0.35405	1.82322
0.38033	1.83923	0.38058	1.83412	0.38044	1.83389	0.38093	1.83263	0.38041	1.83248
0.39408	1.84415	0.39411	1.8391	0.39392	1.83895	0.39438	1.83729	0.39379	1.83725
0.4267	1.85446	0.4278	1.84954	0.42705	1.8495	0.4264	1.84742	0.42669	1.84793
0.46005	1.86411	0.45965	1.85939	0.46002	1.85886	0.45952	1.8569	0.45996	1.85741
0.49239	1.87299	0.49285	1.8687	0.49213	1.86742	0.49238	1.86613	0.49218	1.86561
0.52544	1.88125	0.52621	1.87734	0.52527	1.87589	0.52587	1.87375	0.52602	1.87353
0.55796	1.88933	0.55868	1.88483	0.55825	1.88362	0.55864	1.8814	0.55867	1.88121
0.59165	1.89667	0.59234	1.89216	0.59193	1.89119	0.59133	1.88849	0.59119	1.88862
0.624	1.9035	0.62444	1.89905	0.62466	1.89834	0.62403	1.89602	0.62422	1.89525
0.65726	1.91019	0.65766	1.90564	0.65692	1.90503	0.65795	1.90243	0.65743	1.90138
0.70956	1.91959	0.71064	1.915	0.70984	1.91411	0.70926	1.91134	0.70988	1.9107
0.76243	1.92808	0.76192	1.92388	0.76213	1.92296	0.76221	1.92068	0.76283	1.91945
0.81493	1.93772	0.81462	1.93313	0.81499	1.9322	0.81542	1.92881	0.81506	1.92781
0.86764	1.94537	0.86811	1.93984	0.86801	1.94031	0.86811	1.93618	0.8677	1.93484
0.92068	1.9524	0.9214	1.9477	0.92061	1.94731	0.92047	1.94265	0.91968	1.9421
0.97293	1.95819	0.97326	1.95361	0.97264	1.95456	0.97334	1.94867	0.97389	1.9491

## Sheet: Fig.5a
5 ml/min
min	C3H6	C3H4	CH2=C=CH2	C3H8
	95	1	1	3
--	--	--		--
160	0	0	0	0
164	0	0	0	0
168	0	0	0	0
171	0	0	0	0
175	0	0	0	0
178	0	0	0	0
182	0	0	0	0
187	0	0	0	0
192	0	0	0	0
195	0	0	0	0
199	0	0	0	0
203.223	1.01405	0	0	0
207.602	1.03011	0	0	0
211.98	1.0467	0	0	0
216.361	1.03073	0	0	0
220.74	1.0534	0	0	0
225.118	1.08472	0	0	0
229.5	1.06134	0	0	0
233.881	1.0524	0	0	0
238.262	1.04448	0	0	0
242.642	1.04822	0	0	0
247.022	1.05758	0	0	0
251.405	1.0217	0	0	0
255.784	1.0482	0	0	0
260.163	1.05921	0	0	0
264.543	1.07098	0.01482	0.00857	0.000986909
268.922	1.08061	0.01992	0.01244	0.00159
273.303	1.06243	0.03067	0.01726	0.00247
277.684	1.06588	0.04249	0.0241	0.00383
282.066	1.06551	0.05844	0.03282	0.0058
286.447	1.0608	0.07478	0.04358	0.00852
290.826	1.08435	0.09821	0.05903	0.01257
295.209	1.04972	0.12001	0.07322	0.01717
299.589	1.03785	0.14439	0.09157	0.02337
303.969	1.04078	0.17853	0.11544	0.03164
308.35	1.03385	0.2119	0.14026	0.04171
312.733	1.03024	0.24766	0.16935	0.05422
317.112	1.03584	0.29005	0.20261	0.06985
321.493	1.03466	0.32682	0.23833	0.08817
325.873	1.0385	0.37772	0.27878	0.11017
330.252	1.03127	0.41649	0.31765	0.13442
334.632	1.03857	0.47125	0.36042	0.16398
339.012	1.0374	0.51851	0.40845	0.19598
343.392	1.02727	0.5572	0.45241	0.22893
347.775	0.99903	0.5841	0.48359	0.25951
352.153	1.02423	0.6447	0.53725	0.30541
356.531	1.06664	0.71326	0.61004	0.36257
360.915	1.04244	0.7386	0.63993	0.40051
365.296	1.03254	0.76534	0.67323	0.44259
369.677	1.02388	0.79339	0.70801	0.48527
374.057	1.02388	0.82317	0.74454	0.53102
378.437	1.02941	0.8546	0.78381	0.57949
382.818	1.01077	0.86501	0.80098	0.6128
387.198	1.00815	0.88215	0.82865	0.6518
391.576	1.04807	0.9358	0.88286	0.71811
395.96	0.99777	0.906	0.86283	0.72221
400.341	1.00422	0.92501	0.88133	0.76005
404.719	1.0418	0.9679	0.93587	0.82006
409.1	1.0251	0.96656	0.93242	0.83794
413.481	1.00667	0.9587	0.92942	0.85078
417.863	1.00754	0.96598	0.94497	0.87534
422.243	1.00004	0.96014	0.94393	0.88964
426.623	1.00071	0.96579	0.95127	0.90873
431.004	0.99485	0.96999	0.95682	0.92011
435.383	0.99937	0.97528	0.96751	0.93818
439.763	1.00199	0.98281	0.97542	0.95272
444.144	0.9964	0.97578	0.96693	0.95831
448.524	1.00004	0.98078	0.985	0.97077
452.904	1.00091	0.98544	0.98669	0.97926
457.285	1.00266	0.98742	0.98955	0.98682
461.666	0.99908	0.98717	0.97971	0.98936
466.046	1.00798	0.99298	1.0011	1.00274
470.427	1.01079	1.00204	1.0044	1.00958

## Sheet: Fig.5b
10 ml/min
min	C3H6	C3H4	CH2=C=CH2	C3H8
	95	1	1	3
83.9667	0	0	0	0
86.6167	0	0	0	0
89.3	0	0	0	0
91.9833	0	0	0	0
94.7167	0	0	0	0
97.5	0	0	0	0
100.167	0	0	0	0
103.05	0	0	0	0
106.107	0	0	0	0
110.486	0	0	0	0
114.865	1.03035	0	0	0
119.244	1.03784	0	0	0
123.623	1.05175	0	0	0
128.003	1.05694	0	0	0
132.383	1.05857	0	0	0
136.767	1.05115	0	0	0
141.148	1.03406	0	0	0
145.528	1.03708	0	0	0
149.907	1.03646	0	0	0
154.287	1.04631	0	0	0
158.668	1.04391	0.02995	0.05881	0.00821
163.048	1.04768	0.05992	0.10947	0.01895
167.428	1.04901	0.1091	0.17119	0.03934
171.809	1.04955	0.17868	0.2695	0.07411
176.188	1.04653	0.26791	0.37149	0.12625
180.569	1.04286	0.37285	0.49557	0.19975
184.95	1.03946	0.48616	0.61082	0.29154
189.332	1.03105	0.59374	0.69904	0.39528
193.714	1.01073	0.68583	0.7778	0.49667
198.096	1.01094	0.76041	0.83734	0.60102
202.475	1.00651	0.82162	0.87806	0.69176
206.856	1.0096	0.87493	0.91055	0.77398
211.238	1.00024	0.89788	0.92686	0.83084
215.617	1.00986	0.93295	0.94217	0.88922
219.996	1.0095	0.95367	0.96897	0.92779
224.375	1.007	0.96529	0.96751	0.95378
228.756	1.00216	0.97063	0.97495	0.96948
233.137	0.99408	0.97313	0.9682	0.97574
237.517	0.99089	0.97744	0.97258	0.98269
241.896	0.99724	0.98955	0.9886	0.99521
246.275	1.00181	0.99413	0.98271	1.00466
250.655	1.01121	0.99985	1.00433	1.01891
255.036	1.00324	1.00125	1.00263	1.01334
259.417	0.99754	1.00504	0.99847	1.00944
263.797	0.99627	0.99204	1.0045	1.00947
			--

## Sheet: Fig. S5
77 K N2 isotherms
ZU-921				ZU-922				PCP-BDC				ZU-923				ZU-924
9.99997e-10	0.0005	0.99019	127.385	6.46156e-05	15.5421	0.98634	45.6399	8.63254e-07	3.00662	0.99265	177.075	1.16e-07	0.0003	0.991	149.042	1e-09	0.0014	0.99182	134.778
4.01899e-06	0.0166	0.94827	119.268	0.000142702	16.8917	0.93046	39.7313	1.48397e-06	6.0201	0.91731	152.036	4.186e-06	0.0067	0.94893	141.477	1e-09	0.0442	0.94516	120.865
4.64199e-06	0.2474	0.89435	116.989	0.000594621	20.9902	0.87321	38.4874	2.15426e-06	9.01183	0.89135	150.887	5.216e-06	0.1517	0.88972	139.615	9.855e-06	59.0566	0.89392	117.851
5.82199e-06	1.486	0.84348	115.989	0.00113	23.081	0.82194	38.0874	2.81724e-06	12.002	0.84104	149.64	6.327e-06	0.8943	0.8464	139.095	0.000408526	73.1533	0.84248	116.452
8.79099e-06	5.9692	0.79602	115.324	0.00162	24.2869	0.7718	37.8571	3.46357e-06	14.9888	0.7911	148.806	7.374e-06	2.6031	0.79322	138.782	0.00568	84.5539	0.79818	115.891
1.1606e-05	15.3807	0.74519	114.741	0.00201	24.9319	0.72162	37.7351	4.08411e-06	17.9761	0.74019	148.141	9.347e-06	6.0958	0.74314	138.596	0.01881	91.634	0.74141	115.236
1.2793e-05	29.554	0.69577	114.25	0.00257	25.5008	0.67154	37.6711	4.68029e-06	20.994	0.6915	147.551	1.018e-05	7.848	0.69254	138.458	0.04024	96.105	0.69213	114.862
1.6825e-05	48.6478	0.64599	113.79	0.00317	26.38	0.6213	37.6429	5.13045e-06	23.9826	0.64066	146.955	1.1153e-05	11.2928	0.64394	138.319	0.06893	98.8329	0.64765	114.474
1.976e-05	72.5149	0.5961	113.326	0.00393	27.0419	0.57135	37.6071	5.75485e-06	26.9596	0.59065	146.344	1.2573e-05	16.9901	0.59303	138.18	0.07386	99.3867	0.59487	114.087
2.6468e-05	81.7283	0.54608	112.886	0.00439	27.4882	0.52131	37.5945	6.42538e-06	29.9262	0.54041	145.703	1.3546e-05	24.0223	0.5453	138.041	0.0985	100.876	0.54792	113.709
0.000278253	90.7982	0.4965	112.349	0.00481	27.82	0.47142	37.5868	7.12076e-06	32.9324	0.49048	144.963	1.4738e-05	33.2043	0.49727	137.652	0.12305	102.384	0.49613	113.116
0.00395	95.6322	0.4491	111.463	0.00505	28.1827	0.42128	37.5713	7.86924e-06	35.9274	0.44082	143.743	1.6349e-05	44.235	0.45983	135.621	0.14922	103.351	0.4464	112.196
0.00944	97.4584	0.39937	110.766	0.00615	28.4898	0.37122	37.5449	8.60219e-06	38.9291	0.39077	142.755	2.516e-05	58.6264	0.39859	135.173	0.17282	104.236	0.39474	111.641
0.01539	99.0303	0.34845	110.094	0.00683	29.1755	0.32117	37.5041	9.41817e-06	41.9337	0.34101	141.655	5.2946e-05	65.9927	0.34773	134.861	0.19816	104.941	0.34719	111.017
0.02564	100.505	0.29868	109.409	0.00756	29.5509	0.2711	37.4471	9.98945e-06	44.9116	0.29115	140.332	8.5695e-05	70.0421	0.29847	134.464	0.22309	105.675	0.29741	110.276
0.0361	101.433	0.2489	108.65	0.00874	29.7945	0.22105	37.337	1.07738e-05	47.9245	0.24148	138.639	0.000105844	71.6344	0.24823	133.938	0.24811	106.258	0.24812	109.246
0.04566	102.349	0.1992	107.781	0.01015	30.2434	0.19045	37.2235	1.15781e-05	50.9372	0.19526	136.511	0.00015071	74.1114	0.19835	133.208	0.27339	106.814	0.19674	107.874
0.05084	102.656	0.1495	106.754	0.03929	31.837	0.14055	36.9745	1.25231e-05	53.944	0.14091	132.645	0.000249707	77.7557	0.14856	132.095	0.2984	107.239	0.1496	106.225
0.07351	103.919	0.11018	105.754	0.08022	32.6738	0.09076	36.5306	1.3502e-05	56.9356	0.10142	127.582	0.000475048	82.6367	0.0954	130.183	0.34869	107.901	0.09478	103.696
0.10202	104.997	0.09848	105.339	0.10132	32.9919	0.04103	35.6027	1.4236e-05	59.8944	0.08058	123.072	0.000751834	86.7551	--	--	0.39948	108.472
0.12994	105.808	0.05619	103.77	0.13111	33.3087	0.00934	33.6551	1.53549e-05	62.8965	0.06051	116.82	0.00106	90.4725	--	--	0.44979	109.028
0.15097	106.456	0.03441	102.494	0.16107	33.5423			1.66442e-05	65.9037	0.03909	109.842	0.00239	95.4834	--	--	0.49904	109.518
0.17668	107.034	0.02269	101.514	0.19079	33.7674			1.80849e-05	68.8948	0.02094	103.121	0.00482	101.51	--	--	0.54942	110.029
0.20138	107.538	0.01122	100.014	0.22063	33.9513			1.98975e-05	71.8747			0.00786	106.286	--	--	0.59912	110.557
0.22706	108.076			0.25058	34.1182			2.77423e-05	74.8177			0.00981	108.769	--	--	0.65625	111.427
0.25313	108.502			0.28048	34.2598			9.70326e-05	77.6615			0.01654	113.071	--	--	0.6994	111.841
0.27933	108.963			0.31032	34.4009			0.000611714	79.9795			0.02387	116.852	--	--	0.74953	112.348
0.3058	109.381			0.34028	34.5329			0.00165	81.7441			0.04472	121.987	--	--	0.79862	112.966
0.35621	110.057			0.37011	34.6679			0.00584	86.2535			0.0534	123.415	--	--	0.84906	113.847
0.40285	110.683			0.40017	34.7813			0.01277	91.0191			0.08524	126.985	--	--	0.89752	115.202
0.45258	111.243			0.43021	34.8952			0.01558	92.3551			0.10473	128.339	--	--	0.94461	118.059
0.5121	111.925			0.46023	35.0085			0.01959	94.191			0.13098	129.841	--	--	0.98583	128.873
0.56449	112.462			0.4902	35.1205			0.03887	101.091			0.14968	130.697	--	--	0.99182	134.778
0.61467	112.976			0.52017	35.2835			0.06412	108.681			0.17647	131.391	--	--	--	--
0.65445	113.391			0.55022	35.4037			0.07746	112.762			0.1981	132.015	--	--	--	--
0.7015	113.863			0.58002	35.54			0.09944	118.246			0.22454	132.496	--	--	--	--
0.75863	114.464			0.61019	35.6626			0.12532	122.696			0.24838	132.922	--	--	--	--
0.80863	115.077			0.64006	35.8136			0.15109	125.738			0.2728	133.268	--	--	--	--
0.85742	115.827			0.67012	35.9411			0.17656	128.03			0.29793	133.565	--	--	--	--
0.90229	116.808			0.70002	36.0832			0.20072	129.736			0.34752	133.977	--	--	--	--
0.95211	119.049			0.73009	36.2462			0.22515	131.17			0.39654	134.287	--	--	--	--
0.98198	123.715			0.76007	36.4321			0.25007	132.406			0.44694	134.569	--	--	--	--
0.99019	127.385			0.79	36.6537			0.27496	133.478			0.49775	134.832	--	--	--	--
0.99019	127.385			0.81984	36.9186			0.29982	134.406			0.54812	134.99	--	--	--	--
				0.84985	37.2864			0.32501	135.299			0.60204	135.177	--	--	--	--
				0.87995	37.6785			0.35005	136.031			0.65585	135.351	--	--	--	--
				0.90963	38.2733			0.37506	136.694			0.70011	135.542	--	--	--	--
				0.9394	39.2661			0.39929	137.293			0.75327	135.799	--	--	--	--
				0.96819	41.4233			0.42447	137.863			0.80023	136.157	--	--	--	--
				0.98634	45.6399			0.44965	138.45			0.84812	136.666	--	--	--	--
								0.47484	138.935			0.89381	137.555	--	--	--	--
								0.49985	139.387			0.94003	139.437	--	--	--	--
								0.53938	139.99			0.97806	143.672	--	--
								0.5805	140.556			0.991	149.042	--	--
								0.62009	141.083			--	--	--	--
								0.6594	141.582			--	--	--	--
								0.70059	142.073			--	--	--	--
								0.74007	142.62			--	--	--	--
								0.78022	143.157			--	--	--	--
								0.82023	143.775			--	--	--	--
								0.86051	144.511			--	--	--	--
								0.90004	145.539			--	--	--	--
								0.93958	147.423			--	--	--	--
								0.97359	158.567			--	--	--	--
								0.97394	158.71			--	--	--	--
								0.99265	177.075			--	--	--	--
								--	--	--	--	--	--	--	--
								--	--	--	--	--	--	--	--
								--	--	--	--	--	--	--	--
								--	--	--	--	--	--	--	--
								--	--	--	--	--	--	--	--
								--	--	--	--	--	--	--	--
								--	--	--	--	--	--	--	--

[truncated: 41 more sheets: Fig.S6a, Fig.S7, Fig.S10, Fig.S11, Fig.S12, Fig.S13, Fig.S14, Fig.S15, Fig.S16a, Fig.S16b, Fig.S16c, Fig.S16d, Fig.S17a, Fig.S17b, Fig.S17c, Fig.S17d, Fig.S20, Fig.S23c, Fig.S24c, Fig.S26a …]
